# Supplementary material for: Exploring the Therapeutic Potential of Ampelopsis grossedentata Leaf Extract as an Anti-Inflammatory and Antioxidant Agent in Human Immune Cells
Source: Int J Mol Sci. 2023 Dec 28;25(1):416. doi: 10.3390/ijms25010416 (PMC10779184; doi:10.3390/ijms25010416)
Supplement: Supplementary file 1 [file ijms-25-00416-s001.zip]

Archive with 1 entries (1 files):
- ijms-2783753-supplementary.pdf
